# Supplementary material for: Zinc isotopes from archaeological bones provide reliable trophic level information for marine mammals
Source: Commun Biol. 2021 Jun 3;4:683. doi: 10.1038/s42003-021-02212-z (PMC8175341; doi:10.1038/s42003-021-02212-z)
Supplement: Supplementary file 6 — Supplementary Data 3 [file 42003_2021_2212_MOESM6_ESM.xlsx]

## Sheet: Tukey_Zn
Pairwise-comparison		Difference	Lower CI	Upper CI	p-value
JfEl-4	KcFs-2	-0.02	-0.22	0.17	1
JfEl-4	KkDo-1	-0.01	-0.17	0.16	1
JfEl-4	KkJg-1	-0.1	-0.26	0.06	0.6
JfEl-4	KTZ-304 / KTZ-87	-0.05	-0.22	0.13	1
JfEl-4	NaPi-2	-0.07	-0.24	0.11	0.98
JfEl-4	NkRi-3	-0.06	-0.25	0.14	1
JfEl-4	OkRn-1	-0.09	-0.26	0.08	0.86
JfEl-4	PaJs-13	-0.13	-0.29	0.04	0.32
JfEl-4	QjJx-1	-0.12	-0.27	0.03	0.31
JfEl-4	QkHn-13	0.04	-0.13	0.2	1
JfEl-4	RbJu-1	-0.03	-0.21	0.16	1
JfEl-4	SfFk-4	-0.2	-0.37	-0.03	0.01
KcFs-2	KkDo-1	0.02	-0.18	0.21	1
KcFs-2	KkJg-1	-0.08	-0.26	0.11	0.97
KcFs-2	KTZ-304 / KTZ-87	-0.02	-0.23	0.18	1
KcFs-2	NaPi-2	-0.04	-0.25	0.16	1
KcFs-2	NkRi-3	-0.03	-0.25	0.19	1
KcFs-2	OkRn-1	-0.06	-0.26	0.13	1
KcFs-2	PaJs-13	-0.1	-0.3	0.09	0.85
KcFs-2	QjJx-1	-0.09	-0.28	0.09	0.87
KcFs-2	QkHn-13	0.06	-0.13	0.25	1
KcFs-2	RbJu-1	0	-0.21	0.21	1
KcFs-2	SfFk-4	-0.17	-0.37	0.02	0.15
KkDo-1	KkJg-1	-0.09	-0.25	0.06	0.69
KkDo-1	KTZ-304 / KTZ-87	-0.04	-0.22	0.13	1
KkDo-1	NaPi-2	-0.06	-0.24	0.11	0.99
KkDo-1	NkRi-3	-0.05	-0.25	0.14	1
KkDo-1	OkRn-1	-0.08	-0.25	0.09	0.9
KkDo-1	PaJs-13	-0.12	-0.28	0.04	0.39
KkDo-1	QjJx-1	-0.11	-0.27	0.04	0.39
KkDo-1	QkHn-13	0.04	-0.12	0.2	1
KkDo-1	RbJu-1	-0.02	-0.2	0.16	1
KkDo-1	SfFk-4	-0.19	-0.36	-0.02	0.01
KkJg-1	KTZ-304 / KTZ-87	0.05	-0.12	0.22	1
KkJg-1	NaPi-2	0.03	-0.14	0.2	1
KkJg-1	NkRi-3	0.04	-0.14	0.23	1
KkJg-1	OkRn-1	0.01	-0.15	0.17	1
KkJg-1	PaJs-13	-0.03	-0.18	0.13	1
KkJg-1	QjJx-1	-0.02	-0.16	0.13	1
KkJg-1	QkHn-13	0.14	-0.02	0.29	0.16
KkJg-1	RbJu-1	0.07	-0.1	0.25	0.97
KkJg-1	SfFk-4	-0.1	-0.26	0.06	0.7
KTZ-304 / KTZ-87	NaPi-2	-0.02	-0.21	0.17	1
KTZ-304 / KTZ-87	NkRi-3	-0.01	-0.21	0.19	1
KTZ-304 / KTZ-87	OkRn-1	-0.04	-0.22	0.14	1
KTZ-304 / KTZ-87	PaJs-13	-0.08	-0.25	0.1	0.95
KTZ-304 / KTZ-87	QjJx-1	-0.07	-0.23	0.1	0.97
KTZ-304 / KTZ-87	QkHn-13	0.08	-0.09	0.26	0.91
KTZ-304 / KTZ-87	RbJu-1	0.02	-0.17	0.21	1
KTZ-304 / KTZ-87	SfFk-4	-0.15	-0.33	0.03	0.21
NaPi-2	NkRi-3	0.01	-0.19	0.21	1
NaPi-2	OkRn-1	-0.02	-0.2	0.16	1
NaPi-2	PaJs-13	-0.06	-0.23	0.12	1
NaPi-2	QjJx-1	-0.05	-0.21	0.12	1
NaPi-2	QkHn-13	0.1	-0.07	0.28	0.72
NaPi-2	RbJu-1	0.04	-0.15	0.23	1
NaPi-2	SfFk-4	-0.13	-0.31	0.05	0.43
NkRi-3	OkRn-1	-0.03	-0.23	0.17	1
NkRi-3	PaJs-13	-0.07	-0.26	0.13	0.99
NkRi-3	QjJx-1	-0.06	-0.25	0.12	1
NkRi-3	QkHn-13	0.09	-0.1	0.29	0.91
NkRi-3	RbJu-1	0.03	-0.18	0.24	1
NkRi-3	SfFk-4	-0.14	-0.34	0.06	0.46
OkRn-1	PaJs-13	-0.04	-0.21	0.13	1
OkRn-1	QjJx-1	-0.03	-0.19	0.13	1
OkRn-1	QkHn-13	0.12	-0.04	0.29	0.39
OkRn-1	RbJu-1	0.06	-0.13	0.25	1
OkRn-1	SfFk-4	-0.11	-0.28	0.06	0.64
PaJs-13	QjJx-1	0.01	-0.15	0.16	1
PaJs-13	QkHn-13	0.16	0	0.32	0.06
PaJs-13	RbJu-1	0.1	-0.08	0.28	0.83
PaJs-13	SfFk-4	-0.07	-0.24	0.1	0.97
QjJx-1	QkHn-13	0.15	0	0.31	0.05
QjJx-1	RbJu-1	0.09	-0.08	0.26	0.85
QjJx-1	SfFk-4	-0.08	-0.24	0.08	0.89
QkHn-13	RbJu-1	-0.06	-0.25	0.12	0.99
QkHn-13	SfFk-4	-0.23	-0.4	-0.06	0
RbJu-1	SfFk-4	-0.17	-0.36	0.02	0.12

## Sheet: Games-Howell_N
Pairwise-comparison		Difference	Lower CI	Upper CI	p-value
JfEl-4	KcFs-2	1.21	0.32	2.11	0.01
JfEl-4	KkDo-1	0.12	-0.73	0.97	1
JfEl-4	KkJg-1	1.67	0.78	2.55	0
JfEl-4	KTZ-304 / KTZ-87	2.61	1.53	3.7	0
JfEl-4	NaPi-2	3.55	2.63	4.46	0
JfEl-4	NkRi-3	2.95	1.96	3.94	0
JfEl-4	OkRn-1	3.02	2.14	3.9	0
JfEl-4	PaJs-13	2.45	1.61	3.3	0
JfEl-4	QjJx-1	2.2	0.69	3.72	0
JfEl-4	QkHn-13	1.48	0.62	2.33	0
JfEl-4	RbJu-1	0.99	0.03	1.95	0.04
JfEl-4	SfFk-4	1.94	0.98	2.9	0
KcFs-2	KkDo-1	-1.09	-1.72	-0.47	0
KcFs-2	KkJg-1	0.45	-0.22	1.13	0.34
KcFs-2	KTZ-304 / KTZ-87	1.4	0.41	2.38	0.01
KcFs-2	NaPi-2	2.33	1.6	3.07	0
KcFs-2	NkRi-3	1.74	0.86	2.62	0
KcFs-2	OkRn-1	1.81	1.13	2.48	0
KcFs-2	PaJs-13	1.24	0.62	1.86	0
KcFs-2	QjJx-1	0.99	-0.47	2.45	0.33
KcFs-2	QkHn-13	0.26	-0.37	0.9	0.81
KcFs-2	RbJu-1	-0.22	-1.05	0.6	0.98
KcFs-2	SfFk-4	0.73	-0.07	1.53	0.09
KkDo-1	KkJg-1	1.55	1	2.1	0
KkDo-1	KTZ-304 / KTZ-87	2.49	1.54	3.45	0
KkDo-1	NaPi-2	3.43	2.78	4.08	0
KkDo-1	NkRi-3	2.83	1.99	3.68	0
KkDo-1	OkRn-1	2.9	2.36	3.45	0
KkDo-1	PaJs-13	2.34	1.92	2.75	0
KkDo-1	QjJx-1	2.09	0.65	3.53	0
KkDo-1	QkHn-13	1.36	0.9	1.82	0
KkDo-1	RbJu-1	0.87	0.11	1.63	0.03
KkDo-1	SfFk-4	1.82	1.09	2.56	0
KkJg-1	KTZ-304 / KTZ-87	0.95	-0.02	1.91	0.06
KkJg-1	NaPi-2	1.88	1.18	2.58	0
KkJg-1	NkRi-3	1.29	0.44	2.13	0
KkJg-1	OkRn-1	1.35	0.73	1.98	0
KkJg-1	PaJs-13	0.79	0.24	1.33	0
KkJg-1	QjJx-1	0.54	-0.92	1.99	0.94
KkJg-1	QkHn-13	-0.19	-0.76	0.38	0.98
KkJg-1	RbJu-1	-0.68	-1.47	0.11	0.12
KkJg-1	SfFk-4	0.28	-0.5	1.06	0.96
KTZ-304 / KTZ-87	NaPi-2	0.94	-0.06	1.93	0.07
KTZ-304 / KTZ-87	NkRi-3	0.34	-0.72	1.4	0.96
KTZ-304 / KTZ-87	OkRn-1	0.41	-0.56	1.38	0.82
KTZ-304 / KTZ-87	PaJs-13	-0.16	-1.11	0.8	1
KTZ-304 / KTZ-87	QjJx-1	-0.41	-1.94	1.13	1
KTZ-304 / KTZ-87	QkHn-13	-1.13	-2.09	-0.18	0.02
KTZ-304 / KTZ-87	RbJu-1	-1.62	-2.66	-0.59	0
KTZ-304 / KTZ-87	SfFk-4	-0.67	-1.7	0.36	0.38
NaPi-2	NkRi-3	-0.6	-1.48	0.28	0.29
NaPi-2	OkRn-1	-0.53	-1.23	0.17	0.22
NaPi-2	PaJs-13	-1.09	-1.74	-0.45	0
NaPi-2	QjJx-1	-1.34	-2.81	0.12	0.09
NaPi-2	QkHn-13	-2.07	-2.73	-1.41	0
NaPi-2	RbJu-1	-2.56	-3.39	-1.73	0
NaPi-2	SfFk-4	-1.61	-2.43	-0.78	0
NkRi-3	OkRn-1	0.07	-0.78	0.92	1
NkRi-3	PaJs-13	-0.5	-1.34	0.35	0.35
NkRi-3	QjJx-1	-0.75	-2.24	0.74	0.72
NkRi-3	QkHn-13	-1.47	-2.31	-0.64	0
NkRi-3	RbJu-1	-1.96	-2.9	-1.03	0
NkRi-3	SfFk-4	-1.01	-1.93	-0.09	0.03
OkRn-1	PaJs-13	-0.57	-1.11	-0.03	0.04
OkRn-1	QjJx-1	-0.82	-2.27	0.64	0.57
OkRn-1	QkHn-13	-1.54	-2.11	-0.98	0
OkRn-1	RbJu-1	-2.03	-2.82	-1.24	0
OkRn-1	SfFk-4	-1.08	-1.85	-0.3	0
PaJs-13	QjJx-1	-0.25	-1.69	1.19	1
PaJs-13	QkHn-13	-0.98	-1.43	-0.52	0
PaJs-13	RbJu-1	-1.47	-2.23	-0.7	0
PaJs-13	SfFk-4	-0.51	-1.24	0.22	0.28
QjJx-1	QkHn-13	-0.73	-2.17	0.72	0.69
QjJx-1	RbJu-1	-1.22	-2.7	0.27	0.16
QjJx-1	SfFk-4	-0.26	-1.74	1.22	1
QkHn-13	RbJu-1	-0.49	-1.26	0.28	0.34
QkHn-13	SfFk-4	0.47	-0.28	1.21	0.42
RbJu-1	SfFk-4	0.95	0.07	1.84	0.03

## Sheet: Tukey_C
Pairwise-comparison		Difference	Lower CI	Upper CI	p-value
JfEl-4	KcFs-2	-1.26	-2.37	-0.16	0.01
JfEl-4	KkDo-1	-0.07	-1	0.86	1
JfEl-4	KkJg-1	-1.36	-2.25	-0.47	0
JfEl-4	KTZ-304 / KTZ-87	0.26	-0.74	1.26	1
JfEl-4	NaPi-2	-2.54	-3.54	-1.55	0
JfEl-4	NkRi-3	-3.14	-4.24	-2.04	0
JfEl-4	OkRn-1	-2.22	-3.18	-1.26	0
JfEl-4	PaJs-13	-1.04	-1.98	-0.11	0.01
JfEl-4	QjJx-1	0.23	-0.64	1.11	1
JfEl-4	QkHn-13	-1.14	-2.07	-0.21	0
JfEl-4	RbJu-1	-1.41	-2.46	-0.37	0
JfEl-4	SfFk-4	-0.59	-1.55	0.37	0.68
KcFs-2	KkDo-1	1.19	0.09	2.29	0.02
KcFs-2	KkJg-1	-0.1	-1.17	0.97	1
KcFs-2	KTZ-304 / KTZ-87	1.52	0.36	2.68	0
KcFs-2	NaPi-2	-1.28	-2.44	-0.12	0.02
KcFs-2	NkRi-3	-1.88	-3.13	-0.62	0
KcFs-2	OkRn-1	-0.96	-2.09	0.17	0.18
KcFs-2	PaJs-13	0.22	-0.89	1.32	1
KcFs-2	QjJx-1	1.5	0.44	2.55	0
KcFs-2	QkHn-13	0.12	-0.98	1.22	1
KcFs-2	RbJu-1	-0.15	-1.35	1.05	1
KcFs-2	SfFk-4	0.68	-0.45	1.8	0.7
KkDo-1	KkJg-1	-1.29	-2.18	-0.4	0
KkDo-1	KTZ-304 / KTZ-87	0.33	-0.66	1.33	1
KkDo-1	NaPi-2	-2.47	-3.47	-1.47	0
KkDo-1	NkRi-3	-3.07	-4.17	-1.96	0
KkDo-1	OkRn-1	-2.15	-3.11	-1.19	0
KkDo-1	PaJs-13	-0.97	-1.9	-0.04	0.03
KkDo-1	QjJx-1	0.31	-0.57	1.18	0.99
KkDo-1	QkHn-13	-1.07	-2	-0.14	0.01
KkDo-1	RbJu-1	-1.34	-2.38	-0.3	0
KkDo-1	SfFk-4	-0.51	-1.48	0.45	0.83
KkJg-1	KTZ-304 / KTZ-87	1.62	0.67	2.58	0
KkJg-1	NaPi-2	-1.18	-2.14	-0.22	0
KkJg-1	NkRi-3	-1.77	-2.84	-0.71	0
KkJg-1	OkRn-1	-0.86	-1.78	0.06	0.09
KkJg-1	PaJs-13	0.32	-0.57	1.21	0.99
KkJg-1	QjJx-1	1.6	0.77	2.42	0
KkJg-1	QkHn-13	0.22	-0.67	1.11	1
KkJg-1	RbJu-1	-0.05	-1.05	0.95	1
KkJg-1	SfFk-4	0.78	-0.14	1.7	0.19
KTZ-304 / KTZ-87	NaPi-2	-2.8	-3.86	-1.75	0
KTZ-304 / KTZ-87	NkRi-3	-3.4	-4.56	-2.24	0
KTZ-304 / KTZ-87	OkRn-1	-2.48	-3.51	-1.46	0
KTZ-304 / KTZ-87	PaJs-13	-1.3	-2.3	-0.31	0
KTZ-304 / KTZ-87	QjJx-1	-0.03	-0.97	0.91	1
KTZ-304 / KTZ-87	QkHn-13	-1.4	-2.4	-0.41	0
KTZ-304 / KTZ-87	RbJu-1	-1.67	-2.77	-0.57	0
KTZ-304 / KTZ-87	SfFk-4	-0.85	-1.87	0.18	0.21
NaPi-2	NkRi-3	-0.59	-1.75	0.56	0.87
NaPi-2	OkRn-1	0.32	-0.7	1.34	1
NaPi-2	PaJs-13	1.5	0.5	2.5	0
NaPi-2	QjJx-1	2.78	1.84	3.72	0
NaPi-2	QkHn-13	1.4	0.4	2.4	0
NaPi-2	RbJu-1	1.13	0.03	2.23	0.04
NaPi-2	SfFk-4	1.96	0.93	2.98	0
NkRi-3	OkRn-1	0.92	-0.21	2.04	0.24
NkRi-3	PaJs-13	2.09	0.99	3.2	0
NkRi-3	QjJx-1	3.37	2.32	4.43	0
NkRi-3	QkHn-13	2	0.89	3.1	0
NkRi-3	RbJu-1	1.73	0.53	2.92	0
NkRi-3	SfFk-4	2.55	1.42	3.68	0
OkRn-1	PaJs-13	1.18	0.22	2.14	0
OkRn-1	QjJx-1	2.46	1.55	3.36	0
OkRn-1	QkHn-13	1.08	0.12	2.04	0.01
OkRn-1	RbJu-1	0.81	-0.26	1.88	0.34
OkRn-1	SfFk-4	1.64	0.65	2.63	0
PaJs-13	QjJx-1	1.28	0.41	2.15	0
PaJs-13	QkHn-13	-0.1	-1.03	0.83	1
PaJs-13	RbJu-1	-0.37	-1.41	0.67	0.99
PaJs-13	SfFk-4	0.46	-0.5	1.42	0.92
QjJx-1	QkHn-13	-1.38	-2.25	-0.5	0
QjJx-1	RbJu-1	-1.65	-2.64	-0.66	0
QjJx-1	SfFk-4	-0.82	-1.72	0.08	0.11
QkHn-13	RbJu-1	-0.27	-1.31	0.77	1
QkHn-13	SfFk-4	0.56	-0.41	1.52	0.75
RbJu-1	SfFk-4	0.83	-0.24	1.89	0.31
